# Supplementary material for: Human Health Risk Assessment Is Associated with the Consumption of Metal-Contaminated Groundwater around the Marituba Landfill, Amazonia, Brazil
Source: Int J Environ Res Public Health. 2022 Oct 25;19(21):13865. doi: 10.3390/ijerph192113865 (PMC9656318; doi:10.3390/ijerph192113865)
Supplement: Supplementary file 1 [file ijerph-19-13865-s001.zip]

Archive with 1 entries (1 files):
- ijerph-1847186-supplementary-SI.pdf
